# Supplementary material for: Grain yield genetic gains and changes in physiological related traits for CIMMYT’s High Rainfall Wheat Screening Nursery tested across international environments
Source: Field Crops Res. 2020 Apr 1;249:107742. doi: 10.1016/j.fcr.2020.107742 (PMC7079639; doi:10.1016/j.fcr.2020.107742)
Supplement: Supplementary file 1 [file mmc1.zip › Data Profile.xml]

<?xml version="1.0" encoding="UTF-8" standalone="no"?><data:data><datasets><author>L.Crespo@cgiar.org</author><type>0</type><dataset><value>1</value><reason>Data will be made available on request</reason><comments/></dataset></datasets></data:data>
